# Supplementary material for: Storage and disposal practices of unused and expired medications among adult women attending Banadir Hospital, Mogadishu, Somalia: A cross-sectional study
Source: PLoS One. 2026 May 4;21(5):e0348446. doi: 10.1371/journal.pone.0348446 (PMC13138632; doi:10.1371/journal.pone.0348446)
Supplement: S2_File — This file contains the complete dataset necessary to replicate the statistical analyses and findings reported in this study. (XLSX) [file pone.0348446.s002.xlsx]

## Sheet: S2_File
Age (years)	Age group	Marital status	Education level	Occupation	Monthly income (USD)	Do you currently have unused medication at home?	If Yes, why do you keep unused medication?	Are you familiar with the proper methods for storing medications at home?	Do you read the storage directions provided on the labels or leaflets?	Where do you keep the unused medication?	Do you dispose of unused medications?	How do you dispose of unused medications?	Do you currently have expired medication at home?	If Yes, why do you keep expired medication?	Do you check the expiration date before purchasing a medication?	Do you check the expiration date before using a medication?	Are you familiar with the proper method for disposing of a nearly expired medication?	What method do you consider appropriate for disposing of a nearly expired medication?	Are you familiar with the proper method for disposing of expired medications?	What is the proper method for disposing of expired medications?
22	18-27	Unmarried	No formal education	unemployed	201-300	Yes	For future use	Yes	Yes	Bedroom cabinet	No	Not applicable	Yes	I forgot they were there	No	No	No	Not applicable	No	Not applicable
21	18-27	Married	No formal education	unemployed	201-300	Yes	For emergency use	Yes	No	Bathroom cabinet	No	Not applicable	Yes	I do not have time to sort through them	No	No	Yes	Discard in household trash	Yes	Return to pharmacies or hospitals
20	18-27	Married	Primary	unemployed	201-300	Yes	For emergency use	Yes	No	Bathroom cabinet	No	Not applicable	Yes	I do not have time to sort through them	No	No	Yes	Discard in household trash	Yes	Return to pharmacies or hospitals
27	18-27	Married	No formal education	unemployed	201-300	Yes	For future use	Yes	No	Bathroom cabinet	No	Not applicable	Yes	I do not have time to sort through them	No	No	No	Not applicable	No	Not applicable
18	18-27	Married	No formal education	unemployed	201-300	Yes	For future use	No	Yes	Bathroom cabinet	No	Not applicable	Yes	I do not have time to sort through them	No	No	Yes	Return to pharmacy	No	Not applicable
18	18-27	Married	No formal education	unemployed	201-300	Yes	For future use	No	Yes	Bedroom cabinet	No	Not applicable	Yes	I do not have time to sort through them	Yes	No	Yes	No action (keep at home)	No	Not applicable
45	> 47	Married	Intermediate	unemployed	201-300	Yes	Share with friends or family members	No	Yes	Refrigerator	No	Not applicable	Yes	I do not have time to sort through them	No	No	Yes	No action (keep at home)	Yes	Discard in household trash
26	18-27	Married	No formal education	unemployed	201-300	Yes	For future use	No	Yes	Bedroom cabinet	No	Not applicable	Yes	I do not have time to sort through them	No	No	Yes	No action (keep at home)	No	Not applicable
38	38-47	Married	Intermediate	unemployed	201-300	Yes	For future use	No	No	Medicine box	Yes	Discard in household trash	Yes	I do not have time to sort through them	No	No	Yes	No action (keep at home)	Yes	No action (keep at home)
22	18-27	Married	No formal education	unemployed	201-300	Yes	For future use	No	No	Bedroom cabinet	No	Not applicable	Yes	I forgot they were there	No	No	Yes	No action (keep at home)	Yes	No action (keep at home)
20	18-27	Married	Intermediate	unemployed	201-300	Yes	For future use	No	No	Bedroom cabinet	Yes	Discard in household trash	Yes	I forgot they were there	No	No	Yes	No action (keep at home)	Yes	No action (keep at home)
20	18-27	Unmarried	No formal education	unemployed	201-300	Yes	For emergency use	Yes	Yes	Bathroom cabinet	No	Not applicable	Yes	I forgot they were there	No	No	Yes	No action (keep at home)	Yes	No action (keep at home)
26	18-27	Married	No formal education	employed	301-400	Yes	For future use	No	No	Refrigerator	No	Not applicable	Yes	I forgot they were there	No	No	Yes	No action (keep at home)	Yes	No action (keep at home)
27	18-27	Unmarried	No formal education	unemployed	301-400	Yes	For future use	No	No	Bedroom cabinet	No	Not applicable	Yes	I forgot they were there	No	No	No	Not applicable	Yes	Flush in toilet or sink
19	18-27	Unmarried	No formal education	unemployed	301-400	Yes	For future use	Yes	Yes	Bedroom cabinet	No	Not applicable	Yes	I forgot they were there	Yes	No	Yes	Discard in household trash	No	Not applicable
21	18-27	Married	No formal education	unemployed	301-400	Yes	For future use	No	Yes	Bathroom cabinet	Yes	Share with friends or family members	Yes	I forgot they were there	No	No	No	Not applicable	Yes	No action (keep at home)
28	28-37	Married	No formal education	unemployed	301-400	Yes	For future use	Yes	No	Bedroom cabinet	Yes	Share with friends or family members	Yes	I forgot they were there	No	No	No	Not applicable	Yes	Discard in household trash
28	28-37	Married	No formal education	unemployed	301-400	Yes	For future use	No	Yes	Bedroom cabinet	Yes	Share with friends or family members	Yes	I forgot they were there	No	No	Yes	Flush in toilet or sink	No	Not applicable
21	18-27	Married	No formal education	unemployed	301-400	Yes	For future use	Yes	No	Bedroom cabinet	Yes	Share with friends or family members	Yes	I forgot they were there	No	No	Yes	Flush in toilet or sink	Yes	Discard in household trash
28	28-37	Married	No formal education	employed	301-400	Yes	For future use	Yes	No	Bedroom cabinet	Yes	Share with friends or family members	Yes	I forgot they were there	No	No	Yes	No action (keep at home)	Yes	Discard in household trash
34	28-37	Married	Primary	unemployed	301-400	Yes	For future use	Yes	No	Medicine box	No	Not applicable	Yes	I don’t know	No	No	Yes	No action (keep at home)	Yes	Discard in household trash
26	18-27	Married	Primary	unemployed	101-200	Yes	For future use	Yes	No	Bedroom cabinet	No	Not applicable	Yes	I don’t know	No	No	Yes	Discard in household trash	Yes	No action (keep at home)
20	18-27	Married	No formal education	unemployed	201-300	Yes	For future use	Yes	No	Bedroom cabinet	No	Not applicable	Yes	I don’t know	Yes	No	No	Not applicable	No	Not applicable
30	28-37	Married	No formal education	unemployed	201-300	Yes	For future use	Yes	No	Bedroom cabinet	No	Not applicable	Yes	I don’t know	No	No	Yes	Discard in household trash	Yes	Discard in household trash
19	18-27	Married	Primary	unemployed	201-300	Yes	For future use	Yes	No	Bathroom cabinet	Yes	Discard in household trash	Yes	I don’t know	No	No	Yes	Discard in household trash	Yes	Discard in household trash
27	18-27	Married	No formal education	unemployed	201-300	Yes	For future use	No	No	Bathroom cabinet	No	Not applicable	Yes	I don’t know	No	No	No	Not applicable	Yes	Discard in household trash
22	18-27	Married	Primary	unemployed	101-200	Yes	For future use	Yes	No	Bedroom cabinet	No	Not applicable	Yes	I don’t know	No	No	Yes	Discard in household trash	Yes	Discard in household trash
37	28-37	Married	No formal education	unemployed	301-400	Yes	For future use	Yes	No	Bedroom cabinet	No	Not applicable	Yes	I don’t know	No	No	Yes	Discard in household trash	Yes	Discard in household trash
30	28-37	Unmarried	Primary	unemployed	301-400	Yes	For future use	Yes	No	Bedroom cabinet	Yes	Discard in household trash	Yes	I don’t know	No	No	Yes	Discard in household trash	Yes	Discard in household trash
22	18-27	Married	No formal education	unemployed	301-400	Yes	For future use	Yes	No	Bathroom cabinet	Yes	Discard in household trash	Yes	I don’t know	No	No	Yes	Discard in household trash	Yes	Discard in household trash
25	18-27	Married	Primary	unemployed	301-400	Yes	For future use	Yes	No	Bathroom cabinet	Yes	Discard in household trash	Yes	I don’t know	No	No	Yes	Share with friends or family members	Yes	Discard in household trash
22	18-27	Married	No formal education	unemployed	301-400	Yes	For future use	Yes	No	Bedroom cabinet	No	Not applicable	Yes	I don’t know	No	No	Yes	Share with friends or family members	Yes	Discard in household trash
28	28-37	Married	Intermediate	unemployed	301-400	Yes	For future use	No	No	Bathroom cabinet	No	Not applicable	Yes	I don’t know	No	No	Yes	Discard in household trash	Yes	Discard in household trash
33	28-37	Married	Primary	unemployed	301-400	Yes	For emergency use	Yes	No	Bedroom cabinet	Yes	Discard in household trash	Yes	I don’t know	No	No	Yes	Discard in household trash	Yes	Discard in household trash
19	18-27	Married	No formal education	unemployed	301-400	Yes	For emergency use	Yes	No	Bedroom cabinet	No	Not applicable	Yes	I don’t know	No	No	Yes	Discard in household trash	Yes	Discard in household trash
20	18-27	Married	No formal education	unemployed	301-400	Yes	Share with friends or family members	Yes	No	Refrigerator	Yes	Discard in household trash	Yes	I don’t know	No	No	No	Not applicable	Yes	Discard in household trash
23	18-27	Married	Primary	unemployed	301-400	Yes	For emergency use	Yes	No	Bathroom cabinet	Yes	Discard in household trash	Yes	I don’t know	No	No	Yes	Return to hospital or clinic	Yes	Discard in household trash
24	18-27	Married	No formal education	unemployed	301-400	Yes	For emergency use	Yes	No	Bedroom cabinet	Yes	Discard in household trash	Yes	I don’t know	No	No	Yes	Return to hospital or clinic	Yes	Discard in household trash
29	28-37	Married	No formal education	unemployed	301-400	Yes	For emergency use	No	No	Bedroom cabinet	Yes	Discard in household trash	Yes	I don’t know	No	No	Yes	Return to hospital or clinic	Yes	Discard in household trash
18	18-27	Married	No formal education	unemployed	301-400	Yes	Share with friends or family members	Yes	No	Bathroom cabinet	No	Not applicable	Yes	I don’t know	No	No	Yes	Return to hospital or clinic	Yes	Discard in household trash
20	18-27	Married	No formal education	unemployed	301-400	Yes	Share with friends or family members	Yes	No	Bedroom cabinet	Yes	Discard in household trash	Yes	I don’t know	No	No	Yes	Return to hospital or clinic	Yes	Discard in household trash
24	18-27	Married	Intermediate	unemployed	301-400	Yes	Share with friends or family members	Yes	No	Refrigerator	No	Not applicable	Yes	I don’t know	No	No	Yes	Return to hospital or clinic	Yes	Discard in household trash
20	18-27	Married	Intermediate	unemployed	301-400	Yes	Share with friends or family members	No	No	Bedroom cabinet	Yes	Discard in household trash	Yes	I don’t know	No	No	Yes	Return to hospital or clinic	Yes	Discard in household trash
27	18-27	Married	Primary	unemployed	301-400	Yes	Share with friends or family members	Yes	No	Bedroom cabinet	Yes	Discard in household trash	Yes	I don’t know	No	No	No	Not applicable	Yes	Discard in household trash
33	28-37	Married	Primary	unemployed	301-400	Yes	Share with friends or family members	Yes	No	Bathroom cabinet	Yes	Discard in household trash	Yes	I don’t know	No	No	Yes	Return to hospital or clinic	Yes	Discard in household trash
20	18-27	Married	Primary	unemployed	301-400	Yes	Share with friends or family members	Yes	No	Bathroom cabinet	No	Not applicable	Yes	I don’t know	No	No	Yes	Return to hospital or clinic	Yes	Discard in household trash
25	18-27	Married	No formal education	unemployed	301-400	Yes	Share with friends or family members	Yes	No	Refrigerator	No	Not applicable	Yes	I don’t know	No	No	Yes	Return to hospital or clinic	Yes	Discard in household trash
22	18-27	Married	No formal education	unemployed	301-400	Yes	Share with friends or family members	Yes	No	Bedroom cabinet	Yes	Discard in household trash	Yes	I don’t know	No	No	Yes	Return to hospital or clinic	Yes	Discard in household trash
25	18-27	Unmarried	No formal education	unemployed	301-400	Yes	Share with friends or family members	Yes	No	Bedroom cabinet	Yes	Discard in household trash	Yes	I don’t know	No	No	Yes	Return to hospital or clinic	Yes	Discard in household trash
25	18-27	Unmarried	No formal education	unemployed	301-400	Yes	Share with friends or family members	No	No	Bedroom cabinet	No	Not applicable	Yes	I forgot they were there	No	No	No	Not applicable	Yes	Flush in toilet or sink
44	38-47	Married	University	unemployed	301-400	Yes	Share with friends or family members	Yes	No	Refrigerator	No	Not applicable	Yes	I forgot they were there	No	No	Yes	Return to hospital or clinic	Yes	Discard in household trash
21	18-27	Married	No formal education	unemployed	101-200	Yes	Share with friends or family members	Yes	No	Medicine box	No	Not applicable	Yes	I forgot they were there	No	No	Yes	Return to hospital or clinic	Yes	Discard in household trash
21	18-27	Unmarried	Primary	unemployed	201-300	Yes	Share with friends or family members	Yes	No	Bedroom cabinet	No	Not applicable	Yes	I forgot they were there	No	No	Yes	Return to hospital or clinic	Yes	Discard in household trash
34	28-37	Married	No formal education	unemployed	201-300	Yes	Share with friends or family members	Yes	No	Medicine box	No	Not applicable	Yes	I forgot they were there	No	No	Yes	Discard in household trash	Yes	Discard in household trash
21	18-27	Married	No formal education	unemployed	201-300	Yes	For emergency use	Yes	No	Medicine box	Yes	Discard in household trash	Yes	I forgot they were there	No	No	Yes	Discard in household trash	Yes	Discard in household trash
23	18-27	Married	No formal education	employed	201-300	Yes	For emergency use	No	No	Refrigerator	Yes	Discard in household trash	Yes	I forgot they were there	No	No	Yes	Discard in household trash	Yes	Discard in household trash
22	18-27	Married	Primary	unemployed	201-300	Yes	For emergency use	Yes	No	Bedroom cabinet	Yes	Discard in household trash	Yes	I forgot they were there	No	No	Yes	Discard in household trash	Yes	Discard in household trash
27	18-27	Married	No formal education	unemployed	301-400	Yes	For emergency use	Yes	No	Refrigerator	No	Not applicable	Yes	I forgot they were there	No	No	Yes	Discard in household trash	Yes	Discard in household trash
24	18-27	Married	No formal education	unemployed	301-400	Yes	For emergency use	Yes	No	Refrigerator	No	Not applicable	Yes	I forgot they were there	No	No	Yes	Discard in household trash	Yes	Discard in household trash
24	18-27	Married	No formal education	unemployed	301-400	Yes	For emergency use	Yes	No	Refrigerator	No	Not applicable	Yes	I forgot they were there	No	No	Yes	Discard in household trash	Yes	Discard in household trash
22	18-27	Married	No formal education	employed	301-400	Yes	For emergency use	Yes	No	Refrigerator	Yes	Discard in household trash	Yes	I was planning to dispose of them anyway	No	Yes	Yes	Discard in household trash	Yes	Discard in household trash
24	18-27	Unmarried	No formal education	unemployed	301-400	Yes	For emergency use	Yes	No	Bedroom cabinet	No	Not applicable	Yes	I was planning to dispose of them anyway	No	Yes	Yes	Discard in household trash	Yes	Discard in household trash
18	18-27	Unmarried	No formal education	unemployed	301-400	Yes	For emergency use	Yes	No	Bedroom cabinet	No	Not applicable	Yes	I was planning to dispose of them anyway	No	Yes	No	Not applicable	Yes	Discard in household trash
19	18-27	Married	No formal education	unemployed	301-400	Yes	For emergency use	Yes	No	Bedroom cabinet	Yes	Discard in household trash	Yes	I was planning to dispose of them anyway	No	Yes	Yes	Discard in household trash	Yes	Discard in household trash
32	28-37	Married	Primary	unemployed	101-200	Yes	For emergency use	Yes	No	Bedroom cabinet	No	Not applicable	Yes	I was planning to dispose of them anyway	No	Yes	Yes	Discard in household trash	Yes	Discard in household trash
18	18-27	Married	No formal education	employed	201-300	Yes	For emergency use	Yes	No	Refrigerator	Yes	Discard in household trash	Yes	I was planning to dispose of them anyway	No	Yes	Yes	Discard in household trash	Yes	Discard in household trash
27	18-27	Married	Primary	unemployed	201-300	Yes	For emergency use	Yes	No	Bedroom cabinet	Yes	Discard in household trash	Yes	I was planning to dispose of them anyway	No	Yes	Yes	Discard in household trash	Yes	Discard in household trash
24	18-27	Unmarried	No formal education	unemployed	201-300	Yes	For emergency use	Yes	No	Bedroom cabinet	No	Not applicable	Yes	I was planning to dispose of them anyway	No	Yes	Yes	Discard in household trash	No	Not applicable
20	18-27	Married	Primary	unemployed	201-300	Yes	For emergency use	Yes	No	Bedroom cabinet	Yes	Discard in household trash	Yes	I was planning to dispose of them anyway	No	Yes	Yes	Discard in household trash	Yes	Discard in household trash
28	28-37	Married	Primary	unemployed	201-300	Yes	For emergency use	Yes	No	Bedroom cabinet	Yes	Discard in household trash	Yes	I was planning to dispose of them anyway	No	Yes	Yes	Discard in household trash	Yes	Discard in household trash
19	18-27	Married	Secondary	unemployed	201-300	Yes	For emergency use	Yes	No	Medicine box	No	Not applicable	Yes	I was planning to dispose of them anyway	No	Yes	Yes	Discard in household trash	Yes	Discard in household trash
22	18-27	Married	Primary	unemployed	201-300	Yes	For emergency use	Yes	No	Bedroom cabinet	Yes	Discard in household trash	Yes	I was planning to dispose of them anyway	No	Yes	Yes	Discard in household trash	Yes	Discard in household trash
25	18-27	Unmarried	No formal education	employed	201-300	Yes	For emergency use	No	No	Refrigerator	No	Not applicable	Yes	I was planning to dispose of them anyway	No	No	Yes	Discard in household trash	Yes	Discard in household trash
19	18-27	Married	No formal education	unemployed	201-300	Yes	For emergency use	No	No	Refrigerator	No	Not applicable	Yes	I was planning to dispose of them anyway	No	No	Yes	Discard in household trash	Yes	Discard in household trash
19	18-27	Married	No formal education	unemployed	201-300	Yes	For emergency use	Yes	No	Refrigerator	Yes	Discard in household trash	Yes	I was planning to dispose of them anyway	No	No	Yes	Discard in household trash	Yes	Discard in household trash
21	18-27	Married	No formal education	unemployed	201-300	Yes	For emergency use	Yes	No	Refrigerator	Yes	Discard in household trash	Yes	I was planning to dispose of them anyway	No	Yes	Yes	Discard in household trash	Yes	Discard in household trash
20	18-27	Married	Primary	unemployed	201-300	Yes	For emergency use	Yes	No	Refrigerator	Yes	Discard in household trash	Yes	I was planning to dispose of them anyway	No	Yes	Yes	Discard in household trash	Yes	Discard in household trash
22	18-27	Married	Secondary	unemployed	201-300	Yes	For emergency use	Yes	No	Bedroom cabinet	No	Not applicable	Yes	I was planning to dispose of them anyway	No	Yes	Yes	Discard in household trash	Yes	Discard in household trash
22	18-27	Married	Secondary	employed	201-300	Yes	For emergency use	Yes	No	Bathroom cabinet	Yes	Discard in household trash	Yes	I was planning to dispose of them anyway	No	Yes	Yes	Discard in household trash	Yes	Discard in household trash
34	28-37	Unmarried	Secondary	unemployed	101-200	Yes	For emergency use	Yes	No	Medicine box	No	Not applicable	Yes	I was planning to dispose of them anyway	No	Yes	Yes	Discard in household trash	Yes	Discard in household trash
23	18-27	Married	Intermediate	unemployed	201-300	Yes	For emergency use	Yes	No	Bedroom cabinet	No	Not applicable	Yes	I was planning to dispose of them anyway	No	Yes	Yes	Discard in household trash	Yes	Discard in household trash
26	18-27	Married	No formal education	unemployed	201-300	Yes	For emergency use	Yes	No	Medicine box	No	Not applicable	Yes	I was planning to dispose of them anyway	No	Yes	Yes	Discard in household trash	Yes	Discard in household trash
30	28-37	Married	Secondary	unemployed	201-300	Yes	For emergency use	Yes	No	Bathroom cabinet	No	Not applicable	Yes	I was planning to dispose of them anyway	No	Yes	Yes	Discard in household trash	Yes	Return to pharmacies or hospitals
22	18-27	Married	Primary	unemployed	201-300	Yes	For emergency use	Yes	No	Medicine box	Yes	Discard in household trash	Yes	I was planning to dispose of them anyway	No	Yes	Yes	Discard in household trash	Yes	Discard in household trash
18	18-27	Married	No formal education	unemployed	201-300	Yes	For emergency use	Yes	No	Bedroom cabinet	Yes	Discard in household trash	Yes	I was planning to dispose of them anyway	No	Yes	Yes	Discard in household trash	Yes	Flush in toilet or sink
25	18-27	Unmarried	Secondary	employed	201-300	Yes	For emergency use	Yes	No	Medicine box	No	Not applicable	Yes	I was planning to dispose of them anyway	No	Yes	Yes	Discard in household trash	Yes	Flush in toilet or sink
27	18-27	Married	No formal education	employed	201-300	Yes	For emergency use	No	No	Medicine box	No	Not applicable	Yes	I was planning to dispose of them anyway	No	Yes	No	Not applicable	Yes	Discard in household trash
36	28-37	Married	No formal education	unemployed	201-300	Yes	For emergency use	Yes	No	Bedroom cabinet	Yes	Discard in household trash	Yes	I was planning to dispose of them anyway	No	Yes	No	Not applicable	No	Not applicable
27	18-27	Married	Primary	unemployed	201-300	Yes	For emergency use	Yes	No	Bathroom cabinet	Yes	Discard in household trash	Yes	I was planning to dispose of them anyway	No	Yes	Yes	Discard in household trash	Yes	Discard in household trash
18	18-27	Married	Intermediate	unemployed	201-300	Yes	For emergency use	Yes	No	Bedroom cabinet	Yes	Discard in household trash	Yes	I was planning to dispose of them anyway	No	Yes	Yes	Discard in household trash	No	Not applicable
23	18-27	Married	No formal education	employed	301-400	Yes	For emergency use	Yes	No	Refrigerator	Yes	Discard in household trash	Yes	I was planning to dispose of them anyway	No	Yes	Yes	Discard in household trash	Yes	Discard in household trash
30	28-37	Married	No formal education	unemployed	<= 100	Yes	For emergency use	Yes	No	Bedroom cabinet	No	Not applicable	Yes	I was planning to dispose of them anyway	No	Yes	Yes	Discard in household trash	Yes	Discard in household trash
33	28-37	Married	No formal education	unemployed	<= 100	Yes	For emergency use	Yes	No	Bedroom cabinet	No	Not applicable	Yes	I was planning to dispose of them anyway	No	Yes	Yes	Discard in household trash	Yes	Flush in toilet or sink
28	28-37	Married	Intermediate	employed	101-200	Yes	For emergency use	No	No	Bedroom cabinet	Yes	Discard in household trash	Yes	I was planning to dispose of them anyway	No	Yes	No	Not applicable	No	Not applicable
19	18-27	Married	Intermediate	employed	301-400	Yes	For emergency use	No	No	Bedroom cabinet	No	Not applicable	Yes	I was planning to dispose of them anyway	No	Yes	Yes	Discard in household trash	Yes	Discard in household trash
29	28-37	Married	Primary	unemployed	201-300	Yes	For emergency use	Yes	No	Bedroom cabinet	No	Not applicable	Yes	I was planning to dispose of them anyway	No	Yes	No	Not applicable	Yes	Discard in household trash
24	18-27	Married	Primary	unemployed	201-300	Yes	For emergency use	No	No	Bedroom cabinet	Yes	Discard in household trash	Yes	I was planning to dispose of them anyway	No	Yes	Yes	Discard in household trash	Yes	Discard in household trash
19	18-27	Married	Intermediate	unemployed	201-300	Yes	For emergency use	Yes	No	Refrigerator	Yes	Discard in household trash	Yes	I forgot they were there	No	Yes	Yes	Discard in household trash	Yes	Discard in household trash
30	28-37	Married	Primary	unemployed	101-200	Yes	For emergency use	Yes	No	Bedroom cabinet	No	Not applicable	Yes	I forgot they were there	No	Yes	Yes	Discard in household trash	Yes	Discard in household trash
35	28-37	Married	Secondary	unemployed	301-400	Yes	For emergency use	Yes	No	Refrigerator	Yes	Share with friends or family members	Yes	I forgot they were there	No	Yes	Yes	Discard in household trash	Yes	Discard in household trash
35	28-37	Married	No formal education	unemployed	301-400	Yes	For emergency use	No	No	Bedroom cabinet	Yes	Discard in household trash	Yes	I forgot they were there	No	Yes	Yes	Discard in household trash	Yes	Discard in household trash
19	18-27	Married	No formal education	unemployed	301-400	Yes	For emergency use	No	No	Bedroom cabinet	No	Not applicable	Yes	I forgot they were there	Yes	Yes	Yes	Discard in household trash	No	Not applicable
35	28-37	Married	Primary	unemployed	301-400	Yes	For emergency use	Yes	No	Bedroom cabinet	Yes	Share with friends or family members	Yes	I forgot they were there	No	Yes	No	Not applicable	Yes	Discard in household trash
20	18-27	Unmarried	No formal education	employed	301-400	Yes	For emergency use	Yes	No	Refrigerator	Yes	Share with friends or family members	Yes	I forgot they were there	No	Yes	Yes	Discard in household trash	Yes	Discard in household trash
21	18-27	Married	No formal education	unemployed	301-400	Yes	For emergency use	Yes	No	Bedroom cabinet	Yes	Share with friends or family members	Yes	I forgot they were there	No	Yes	Yes	Discard in household trash	Yes	Discard in household trash
23	18-27	Married	Secondary	unemployed	301-400	Yes	For emergency use	Yes	No	Bedroom cabinet	Yes	Share with friends or family members	Yes	I forgot they were there	No	Yes	Yes	Discard in household trash	Yes	Discard in household trash
21	18-27	Married	Secondary	unemployed	301-400	Yes	For emergency use	Yes	No	Bedroom cabinet	Yes	Share with friends or family members	Yes	I forgot they were there	No	Yes	Yes	Discard in household trash	Yes	Discard in household trash
21	18-27	Married	Primary	unemployed	301-400	Yes	For emergency use	Yes	No	Bathroom cabinet	Yes	Share with friends or family members	Yes	I forgot they were there	Yes	Yes	No	Not applicable	Yes	Discard in household trash
24	18-27	Married	No formal education	employed	301-400	Yes	For emergency use	No	No	Bedroom cabinet	Yes	Share with friends or family members	Yes	I forgot they were there	No	Yes	Yes	Discard in household trash	Yes	Discard in household trash
38	38-47	Married	Primary	unemployed	301-400	Yes	Share with friends or family members	Yes	No	Refrigerator	Yes	Share with friends or family members	Yes	I forgot they were there	No	Yes	Yes	Discard in household trash	Yes	No action (keep at home)
28	28-37	Married	No formal education	unemployed	301-400	Yes	For emergency use	No	No	Bedroom cabinet	Yes	Share with friends or family members	Yes	I forgot they were there	No	Yes	Yes	Discard in household trash	Yes	Discard in household trash
25	18-27	Married	No formal education	unemployed	101-200	Yes	For emergency use	No	No	Bedroom cabinet	No	Not applicable	Yes	I forgot they were there	No	No	Yes	Discard in household trash	No	Not applicable
18	18-27	Married	No formal education	unemployed	301-400	Yes	For emergency use	No	No	Bedroom cabinet	Yes	Discard in household trash	Yes	I forgot they were there	No	No	Yes	Discard in household trash	Yes	Discard in household trash
20	18-27	Married	Primary	unemployed	301-400	Yes	For emergency use	Yes	No	Bedroom cabinet	No	Not applicable	Yes	I don’t know	No	No	Yes	Discard in household trash	Yes	Discard in household trash
30	28-37	Married	Primary	unemployed	301-400	Yes	For emergency use	Yes	No	Bedroom cabinet	No	Not applicable	Yes	I don’t know	No	No	Yes	Discard in household trash	Yes	Discard in household trash
30	28-37	Married	No formal education	unemployed	101-200	Yes	For emergency use	Yes	No	Bedroom cabinet	Yes	Return to hospital or clinic	Yes	I don’t know	No	No	Yes	Discard in household trash	Yes	Discard in household trash
25	18-27	Unmarried	No formal education	unemployed	101-200	Yes	For emergency use	Yes	No	Bedroom cabinet	Yes	Return to hospital or clinic	Yes	I don’t know	No	No	No	Not applicable	Yes	No action (keep at home)
23	18-27	Unmarried	Primary	unemployed	101-200	Yes	For emergency use	Yes	No	Refrigerator	Yes	Discard in household trash	Yes	I don’t know	No	No	Yes	Discard in household trash	Yes	Discard in household trash
25	18-27	Married	Primary	unemployed	101-200	Yes	For emergency use	No	No	Bedroom cabinet	Yes	Discard in household trash	Yes	I don’t know	No	No	Yes	Discard in household trash	Yes	Discard in household trash
28	28-37	Married	No formal education	unemployed	101-200	Yes	For emergency use	No	No	Bedroom cabinet	Yes	Discard in household trash	Yes	I do not have time to sort through them	No	No	Yes	Discard in household trash	Yes	Discard in household trash
25	18-27	Married	Intermediate	unemployed	101-200	Yes	For emergency use	Yes	No	Bedroom cabinet	Yes	Discard in household trash	Yes	I do not have time to sort through them	No	No	Yes	Discard in household trash	Yes	Discard in household trash
19	18-27	Married	No formal education	unemployed	101-200	Yes	For emergency use	No	No	Bedroom cabinet	No	Not applicable	Yes	I do not have time to sort through them	Yes	No	No	Not applicable	Yes	Discard in household trash
18	18-27	Married	No formal education	unemployed	101-200	Yes	For emergency use	Yes	No	Bedroom cabinet	No	Not applicable	Yes	I do not have time to sort through them	No	No	Yes	Discard in household trash	Yes	Discard in household trash
31	28-37	Married	No formal education	unemployed	201-300	Yes	For emergency use	Yes	No	Bedroom cabinet	Yes	Discard in household trash	Yes	I do not consider them dangerous	No	No	Yes	Discard in household trash	Yes	Discard in household trash
24	18-27	Married	No formal education	unemployed	201-300	Yes	For emergency use	No	No	Refrigerator	Yes	Discard in household trash	Yes	I do not consider them dangerous	No	No	Yes	Discard in household trash	Yes	Discard in household trash
25	18-27	Unmarried	Primary	unemployed	201-300	Yes	For emergency use	No	No	Bedroom cabinet	Yes	Discard in household trash	Yes	I do not consider them dangerous	No	No	Yes	Discard in household trash	Yes	Discard in household trash
18	18-27	Married	Secondary	unemployed	201-300	Yes	For emergency use	No	No	Bedroom cabinet	Yes	Discard in household trash	Yes	I do not consider them dangerous	No	No	No	Not applicable	Yes	Discard in household trash
24	18-27	Married	Intermediate	unemployed	201-300	Yes	For emergency use	Yes	No	Bedroom cabinet	Yes	Discard in household trash	Yes	I do not consider them dangerous	No	No	Yes	Discard in household trash	Yes	Discard in household trash
25	18-27	Married	No formal education	unemployed	201-300	Yes	For emergency use	Yes	No	Bedroom cabinet	Yes	Discard in household trash	Yes	I do not consider them dangerous	No	No	Yes	Discard in household trash	Yes	Discard in household trash
19	18-27	Married	No formal education	unemployed	201-300	Yes	For emergency use	Yes	No	Bedroom cabinet	Yes	Discard in household trash	Yes	I do not consider them dangerous	No	No	Yes	Discard in household trash	Yes	Discard in household trash
21	18-27	Married	No formal education	unemployed	101-200	Yes	For emergency use	Yes	No	Bedroom cabinet	No	Not applicable	Yes	I do not consider them dangerous	No	No	Yes	Discard in household trash	Yes	Discard in household trash
22	18-27	Married	Primary	unemployed	201-300	Yes	For emergency use	Yes	No	Refrigerator	No	Not applicable	Yes	I do not consider them dangerous	No	No	Yes	Discard in household trash	Yes	Discard in household trash
35	28-37	Married	Primary	unemployed	201-300	Yes	For emergency use	Yes	No	Refrigerator	Yes	Discard in household trash	Yes	I do not consider them dangerous	No	No	Yes	Discard in household trash	Yes	Discard in household trash
21	18-27	Married	No formal education	unemployed	201-300	Yes	For emergency use	No	No	Bedroom cabinet	No	Not applicable	Yes	I do not consider them dangerous	No	No	Yes	Discard in household trash	Yes	Discard in household trash
18	18-27	Married	Primary	employed	201-300	Yes	For emergency use	Yes	No	Bathroom cabinet	Yes	Discard in household trash	Yes	I do not consider them dangerous	No	No	Yes	Discard in household trash	Yes	Discard in household trash
25	18-27	Married	Primary	unemployed	201-300	Yes	For emergency use	Yes	No	Bathroom cabinet	Yes	Discard in household trash	Yes	I do not consider them dangerous	No	No	Yes	Discard in household trash	Yes	Discard in household trash
35	28-37	Married	Secondary	unemployed	201-300	Yes	For emergency use	Yes	No	Refrigerator	Yes	Discard in household trash	Yes	I do not consider them dangerous	No	No	Yes	Discard in household trash	Yes	Discard in household trash
19	18-27	Married	Secondary	unemployed	201-300	Yes	Share with friends or family members	Yes	No	Medicine box	Yes	Discard in household trash	Yes	I do not consider them dangerous	No	No	Yes	Discard in household trash	Yes	Discard in household trash
25	18-27	Married	Secondary	unemployed	201-300	Yes	For emergency use	Yes	No	Kitchen cabinet	Yes	Discard in household trash	Yes	I do not consider them dangerous	No	No	Yes	Discard in household trash	Yes	Discard in household trash
18	18-27	Married	University	unemployed	201-300	Yes	For emergency use	Yes	No	Bedroom cabinet	Yes	Discard in household trash	Yes	I do not consider them dangerous	No	No	Yes	Discard in household trash	Yes	Discard in household trash
26	18-27	Married	No formal education	unemployed	201-300	Yes	For emergency use	No	No	Medicine box	No	Not applicable	Yes	I do not consider them dangerous	Yes	No	Yes	Discard in household trash	Yes	Discard in household trash
35	28-37	Married	No formal education	unemployed	201-300	Yes	For emergency use	No	No	Bedroom cabinet	No	Not applicable	Yes	I do not consider them dangerous	No	No	Yes	Discard in household trash	Yes	Discard in household trash
36	28-37	Married	No formal education	unemployed	201-300	Yes	For emergency use	Yes	No	Bedroom cabinet	Yes	Discard in household trash	Yes	I do not consider them dangerous	No	No	Yes	Discard in household trash	Yes	Discard in household trash
34	28-37	Married	No formal education	unemployed	201-300	Yes	For emergency use	No	No	Refrigerator	No	Not applicable	Yes	I do not consider them dangerous	No	No	Yes	Discard in household trash	Yes	Discard in household trash
26	18-27	Married	Primary	unemployed	201-300	Yes	For emergency use	No	No	Bedroom cabinet	Yes	Discard in household trash	I don’t know	Not applicable	No	No	Yes	Discard in household trash	Yes	Discard in household trash
20	18-27	Married	Secondary	unemployed	201-300	Yes	For emergency use	Yes	No	Refrigerator	No	Not applicable	I don’t know	Not applicable	No	No	Yes	Return to pharmacy	Yes	Discard in household trash
19	18-27	Married	University	employed	201-300	Yes	For emergency use	Yes	No	Refrigerator	No	Not applicable	I don’t know	Not applicable	No	No	Yes	Discard in household trash	Yes	Discard in household trash
22	18-27	Married	University	employed	301-400	Yes	For emergency use	Yes	No	Bedroom cabinet	No	Not applicable	I don’t know	Not applicable	No	No	Yes	Discard in household trash	Yes	Discard in household trash
27	18-27	Married	Secondary	unemployed	301-400	Yes	For emergency use	Yes	No	Bedroom cabinet	Yes	Discard in household trash	I don’t know	Not applicable	No	No	Yes	Discard in household trash	Yes	Discard in household trash
29	28-37	Married	Secondary	employed	101-200	Yes	For emergency use	Yes	No	Bathroom cabinet	Yes	Discard in household trash	I don’t know	Not applicable	No	No	Yes	Discard in household trash	Yes	Discard in household trash
45	38-47	Married	No formal education	unemployed	301-400	Yes	For emergency use	No	No	Bedroom cabinet	Yes	Discard in household trash	I don’t know	Not applicable	No	No	Yes	Discard in household trash	Yes	Discard in household trash
40	38-47	Married	Secondary	unemployed	101-200	Yes	For emergency use	Yes	No	Refrigerator	No	Not applicable	I don’t know	Not applicable	No	No	Yes	Discard in household trash	Yes	Discard in household trash
24	18-27	Married	Primary	unemployed	101-200	Yes	For emergency use	Yes	No	Bathroom cabinet	Yes	Discard in household trash	I don’t know	Not applicable	No	No	Yes	Discard in household trash	Yes	Discard in household trash
19	18-27	Married	Primary	unemployed	301-400	Yes	For emergency use	Yes	No	Bathroom cabinet	Yes	Discard in household trash	I don’t know	Not applicable	No	No	Yes	Discard in household trash	Yes	Discard in household trash
27	18-27	Married	Intermediate	unemployed	301-400	Yes	For emergency use	No	No	Bedroom cabinet	Yes	Discard in household trash	I don’t know	Not applicable	No	No	Yes	Discard in household trash	Yes	Discard in household trash
34	28-37	Married	Primary	unemployed	301-400	Yes	For emergency use	Yes	No	Bedroom cabinet	Yes	Discard in household trash	I don’t know	Not applicable	No	No	Yes	Discard in household trash	Yes	Discard in household trash
23	18-27	Married	Primary	unemployed	301-400	Yes	For emergency use	Yes	No	Bedroom cabinet	Yes	Discard in household trash	I don’t know	Not applicable	No	No	Yes	Discard in household trash	Yes	Discard in household trash
21	18-27	Married	Primary	unemployed	301-400	Yes	For emergency use	No	No	Bathroom cabinet	Yes	Discard in household trash	I don’t know	Not applicable	No	No	Yes	Discard in household trash	Yes	Discard in household trash
26	18-27	Married	Secondary	unemployed	301-400	Yes	Share with friends or family members	Yes	No	Bathroom cabinet	Yes	Discard in household trash	I don’t know	Not applicable	No	No	Yes	Discard in household trash	Yes	Discard in household trash
26	18-27	Married	Intermediate	unemployed	301-400	Yes	For emergency use	Yes	No	Bedroom cabinet	Yes	Discard in household trash	I don’t know	Not applicable	No	No	Yes	Discard in household trash	Yes	Discard in household trash
20	18-27	Married	Secondary	employed	301-400	Yes	For emergency use	Yes	No	Refrigerator	No	Not applicable	I don’t know	Not applicable	No	Yes	Yes	Discard in household trash	Yes	Discard in household trash
29	28-37	Married	No formal education	unemployed	101-200	Yes	Share with friends or family members	Yes	No	Bedroom cabinet	Yes	Discard in household trash	I don’t know	Not applicable	No	Yes	Yes	Discard in household trash	Yes	Discard in household trash
32	28-37	Married	Secondary	unemployed	101-200	Yes	For emergency use	Yes	No	Refrigerator	Yes	Discard in household trash	I don’t know	Not applicable	No	Yes	Yes	Discard in household trash	Yes	Discard in household trash
24	18-27	Married	Secondary	unemployed	101-200	Yes	For emergency use	Yes	No	Bedroom cabinet	Yes	Discard in household trash	I don’t know	Not applicable	No	Yes	Yes	Discard in household trash	Yes	Discard in household trash
27	18-27	Unmarried	No formal education	unemployed	101-200	Yes	For emergency use	Yes	No	Bedroom cabinet	Yes	Discard in household trash	I don’t know	Not applicable	No	Yes	Yes	Discard in household trash	Yes	Discard in household trash
27	18-27	Married	Intermediate	unemployed	101-200	Yes	For emergency use	Yes	No	Medicine box	No	Not applicable	I don’t know	Not applicable	No	Yes	Yes	Discard in household trash	Yes	Discard in household trash
24	18-27	Married	Secondary	unemployed	101-200	Yes	For emergency use	Yes	No	Medicine box	Yes	Discard in household trash	I don’t know	Not applicable	No	Yes	Yes	Discard in household trash	Yes	Discard in household trash
34	28-37	Married	Secondary	unemployed	101-200	Yes	For emergency use	Yes	No	Bedroom cabinet	No	Not applicable	No	Not applicable	No	Yes	Yes	Discard in household trash	Yes	Discard in household trash
22	18-27	Married	Intermediate	unemployed	101-200	Yes	For emergency use	Yes	No	Bedroom cabinet	Yes	Discard in household trash	I don’t know	Not applicable	No	Yes	Yes	Discard in household trash	Yes	Discard in household trash
26	18-27	Married	University	employed	101-200	Yes	Share with friends or family members	No	No	Refrigerator	Yes	Discard in household trash	I don’t know	Not applicable	No	Yes	Yes	Discard in household trash	Yes	Discard in household trash
28	28-37	Married	Intermediate	unemployed	101-200	Yes	Share with friends or family members	Yes	No	Bathroom cabinet	Yes	Discard in household trash	I don’t know	Not applicable	No	Yes	Yes	Discard in household trash	Yes	Discard in household trash
29	28-37	Married	Secondary	unemployed	101-200	Yes	For emergency use	Yes	No	Kitchen cabinet	No	Not applicable	I don’t know	Not applicable	Yes	Yes	Yes	Discard in household trash	Yes	Discard in household trash
27	18-27	Married	University	employed	101-200	Yes	For emergency use	Yes	No	Bedroom cabinet	Yes	Discard in household trash	I don’t know	Not applicable	No	Yes	Yes	Discard in household trash	Yes	Discard in household trash
24	18-27	Married	Primary	unemployed	101-200	Yes	Share with friends or family members	Yes	No	Bedroom cabinet	Yes	Discard in household trash	I don’t know	Not applicable	No	Yes	Yes	Discard in household trash	Yes	Discard in household trash
19	18-27	Married	Secondary	unemployed	101-200	Yes	Share with friends or family members	Yes	No	Refrigerator	No	Not applicable	I don’t know	Not applicable	No	Yes	Yes	Discard in household trash	Yes	Discard in household trash
18	18-27	Married	Secondary	unemployed	101-200	Yes	For emergency use	Yes	No	Medicine box	Yes	Discard in household trash	No	Not applicable	No	Yes	Yes	Discard in household trash	Yes	Discard in household trash
26	18-27	Married	Secondary	unemployed	201-300	Yes	Share with friends or family members	Yes	No	Bedroom cabinet	No	Not applicable	No	Not applicable	No	Yes	Yes	Discard in household trash	Yes	Discard in household trash
22	18-27	Married	Secondary	unemployed	101-200	Yes	For emergency use	Yes	No	Medicine box	Yes	Discard in household trash	No	Not applicable	No	Yes	Yes	Discard in household trash	Yes	Discard in household trash
18	18-27	Married	Primary	unemployed	101-200	Yes	For emergency use	Yes	No	Refrigerator	Yes	Discard in household trash	No	Not applicable	No	Yes	Yes	Discard in household trash	Yes	Discard in household trash
26	18-27	Unmarried	Primary	unemployed	101-200	Yes	For emergency use	No	No	Medicine box	No	Not applicable	No	Not applicable	No	Yes	Yes	Discard in household trash	Yes	Discard in household trash
21	18-27	Unmarried	Secondary	employed	101-200	Yes	Share with friends or family members	Yes	No	Medicine box	Yes	Discard in household trash	No	Not applicable	No	Yes	Yes	Discard in household trash	Yes	Discard in household trash
35	28-37	Married	Secondary	unemployed	101-200	Yes	For emergency use	Yes	No	Bedroom cabinet	Yes	Discard in household trash	No	Not applicable	No	Yes	No	Not applicable	Yes	Discard in household trash
27	18-27	Married	University	unemployed	201-300	Yes	For emergency use	Yes	No	Bathroom cabinet	Yes	Discard in household trash	No	Not applicable	No	Yes	Yes	Discard in household trash	Yes	Return to pharmacies or hospitals
23	18-27	Married	Intermediate	unemployed	101-200	Yes	For emergency use	Yes	No	Bathroom cabinet	No	Not applicable	No	Not applicable	No	Yes	No	Not applicable	No	Not applicable
28	28-37	Married	University	unemployed	101-200	Yes	For emergency use	Yes	No	Refrigerator	Yes	Discard in household trash	No	Not applicable	No	Yes	Yes	Return to pharmacy	Yes	Discard in household trash
32	28-37	Unmarried	University	unemployed	101-200	Yes	For emergency use	Yes	No	Bathroom cabinet	No	Not applicable	No	Not applicable	No	Yes	Yes	Discard in household trash	Yes	Discard in household trash
23	18-27	Married	Primary	employed	101-200	Yes	For emergency use	Yes	No	Kitchen cabinet	No	Not applicable	No	Not applicable	No	Yes	Yes	Discard in household trash	Yes	Discard in household trash
30	28-37	Married	Primary	unemployed	201-300	Yes	For emergency use	No	No	Kitchen cabinet	No	Not applicable	No	Not applicable	No	Yes	No	Not applicable	No	Not applicable
20	18-27	Married	Intermediate	unemployed	101-200	Yes	For emergency use	No	No	Bathroom cabinet	No	Not applicable	No	Not applicable	No	Yes	Yes	Discard in household trash	Yes	Discard in household trash
27	18-27	Married	University	unemployed	101-200	Yes	For emergency use	Yes	No	Refrigerator	Yes	Discard in household trash	No	Not applicable	No	Yes	Yes	Return to pharmacy	Yes	Return to pharmacies or hospitals
35	28-37	Married	Primary	unemployed	101-200	Yes	For emergency use	Yes	No	Kitchen cabinet	No	Not applicable	No	Not applicable	No	Yes	No	Not applicable	No	Not applicable
23	18-27	Married	University	unemployed	201-300	Yes	For emergency use	No	No	Bedroom cabinet	Yes	Discard in household trash	No	Not applicable	No	Yes	No	Not applicable	No	Not applicable
34	28-37	Married	Intermediate	unemployed	201-300	Yes	For emergency use	Yes	No	Refrigerator	Yes	Discard in household trash	No	Not applicable	No	Yes	Yes	Discard in household trash	Yes	Return to pharmacies or hospitals
23	18-27	Married	University	unemployed	301-400	Yes	For emergency use	Yes	No	Bedroom cabinet	Yes	Discard in household trash	No	Not applicable	No	Yes	No	Not applicable	No	Not applicable
37	28-37	Married	University	unemployed	101-200	Yes	For emergency use	Yes	No	Refrigerator	Yes	Discard in household trash	No	Not applicable	No	Yes	Yes	Discard in household trash	Yes	Discard in household trash
30	28-37	Married	University	employed	301-400	Yes	For emergency use	No	No	Medicine box	No	Not applicable	No	Not applicable	No	Yes	Yes	Discard in household trash	Yes	Discard in household trash
24	18-27	Married	University	unemployed	301-400	Yes	For emergency use	No	No	Bedroom cabinet	Yes	Return to pharmacy	No	Not applicable	No	Yes	Yes	Return to pharmacy	Yes	Return to pharmacies or hospitals
25	18-27	Married	Intermediate	unemployed	101-200	Yes	For emergency use	Yes	No	Bathroom cabinet	Yes	Return to pharmacy	No	Not applicable	No	Yes	Yes	Discard in household trash	Yes	No action (keep at home)
26	18-27	Unmarried	University	employed	101-200	Yes	For emergency use	Yes	No	Refrigerator	Yes	Return to pharmacy	No	Not applicable	No	Yes	Yes	Discard in household trash	Yes	Discard in household trash
27	18-27	Married	Secondary	unemployed	301-400	Yes	For emergency use	No	No	Refrigerator	Yes	Return to pharmacy	No	Not applicable	No	Yes	Yes	Discard in household trash	Yes	Flush in toilet or sink
26	18-27	Married	Intermediate	unemployed	201-300	Yes	For emergency use	Yes	No	Medicine box	Yes	Return to pharmacy	No	Not applicable	No	Yes	Yes	Return to pharmacy	Yes	Return to pharmacies or hospitals
32	28-37	Married	University	unemployed	301-400	Yes	For emergency use	Yes	No	Bedroom cabinet	Yes	Return to pharmacy	No	Not applicable	No	No	Yes	Discard in household trash	Yes	Return to pharmacies or hospitals
33	28-37	Married	University	employed	301-400	Yes	For emergency use	Yes	No	Bedroom cabinet	Yes	Return to pharmacy	No	Not applicable	No	No	Yes	Return to pharmacy	Yes	Return to pharmacies or hospitals
28	28-37	Married	University	unemployed	301-400	Yes	For emergency use	No	No	Kitchen cabinet	Yes	Return to pharmacy	No	Not applicable	No	No	Yes	Discard in household trash	Yes	Return to pharmacies or hospitals
32	28-37	Unmarried	Secondary	employed	301-400	Yes	For emergency use	No	No	Kitchen cabinet	Yes	Return to pharmacy	No	Not applicable	No	No	Yes	Discard in household trash	Yes	Return to pharmacies or hospitals
30	28-37	Married	University	unemployed	301-400	Yes	For emergency use	Yes	No	Kitchen cabinet	Yes	Discard in household trash	No	Not applicable	No	No	Yes	Discard in household trash	Yes	Discard in household trash
43	38-47	Married	University	unemployed	301-400	Yes	For emergency use	Yes	No	Refrigerator	Yes	Discard in household trash	No	Not applicable	No	No	Yes	Discard in household trash	Yes	Discard in household trash
27	18-27	Married	University	unemployed	101-200	Yes	For emergency use	Yes	No	Bedroom cabinet	Yes	Discard in household trash	No	Not applicable	No	No	Yes	Discard in household trash	Yes	Discard in household trash
28	28-37	Married	Secondary	employed	301-400	Yes	For emergency use	No	No	Bedroom cabinet	Yes	Discard in household trash	No	Not applicable	No	No	Yes	Discard in household trash	Yes	Discard in household trash
28	28-37	Unmarried	Secondary	employed	301-400	Yes	For emergency use	Yes	No	Bedroom cabinet	Yes	Discard in household trash	No	Not applicable	No	No	Yes	Discard in household trash	Yes	Discard in household trash
32	28-37	Married	Secondary	unemployed	301-400	Yes	For emergency use	Yes	No	Refrigerator	Yes	Discard in household trash	No	Not applicable	No	No	Yes	Discard in household trash	Yes	Discard in household trash
35	28-37	Unmarried	University	employed	301-400	Yes	For emergency use	Yes	No	Bedroom cabinet	Yes	Discard in household trash	No	Not applicable	No	No	Yes	Discard in household trash	Yes	Discard in household trash
23	18-27	Married	Secondary	unemployed	301-400	Yes	For emergency use	Yes	No	Refrigerator	Yes	Discard in household trash	No	Not applicable	No	No	Yes	Discard in household trash	Yes	Discard in household trash
23	18-27	Married	Secondary	unemployed	301-400	Yes	For emergency use	Yes	No	Bedroom cabinet	Yes	Discard in household trash	No	Not applicable	No	No	Yes	Discard in household trash	Yes	Discard in household trash
25	18-27	Married	Secondary	unemployed	101-200	Yes	For emergency use	No	No	Bedroom cabinet	Yes	Discard in household trash	No	Not applicable	No	No	Yes	Discard in household trash	Yes	Discard in household trash
27	18-27	Married	Secondary	unemployed	101-200	Yes	For emergency use	No	No	Bedroom cabinet	No	Not applicable	No	Not applicable	Yes	No	Yes	Discard in household trash	Yes	Discard in household trash
30	28-37	Married	Secondary	unemployed	101-200	Yes	For emergency use	Yes	No	Bedroom cabinet	Yes	Discard in household trash	No	Not applicable	Yes	No	Yes	Discard in household trash	Yes	Discard in household trash
20	18-27	Married	Primary	unemployed	101-200	Yes	For emergency use	Yes	No	Bedroom cabinet	Yes	Discard in household trash	No	Not applicable	Yes	No	Yes	Discard in household trash	Yes	Discard in household trash
20	18-27	Married	Secondary	unemployed	101-200	Yes	For emergency use	Yes	No	Bedroom cabinet	Yes	Discard in household trash	No	Not applicable	No	No	Yes	Discard in household trash	Yes	Discard in household trash
20	18-27	Married	Secondary	employed	101-200	Yes	For emergency use	No	No	Bedroom cabinet	Yes	Discard in household trash	No	Not applicable	Yes	No	Yes	Discard in household trash	Yes	Discard in household trash
38	38-47	Married	University	unemployed	101-200	Yes	For emergency use	Yes	No	Bedroom cabinet	Yes	Discard in household trash	No	Not applicable	No	No	Yes	Discard in household trash	Yes	Discard in household trash
19	18-27	Married	Intermediate	unemployed	201-300	Yes	For emergency use	Yes	No	Bedroom cabinet	Yes	Discard in household trash	No	Not applicable	No	No	Yes	Discard in household trash	Yes	Discard in household trash
34	28-37	Married	Secondary	unemployed	101-200	Yes	For emergency use	Yes	No	Bedroom cabinet	No	Not applicable	No	Not applicable	No	No	Yes	Discard in household trash	Yes	Discard in household trash
20	18-27	Unmarried	Secondary	unemployed	101-200	Yes	For emergency use	No	No	Bedroom cabinet	No	Not applicable	No	Not applicable	No	No	Yes	Discard in household trash	Yes	Discard in household trash
28	28-37	Married	Secondary	unemployed	101-200	Yes	For emergency use	No	No	Kitchen cabinet	Yes	Discard in household trash	No	Not applicable	Yes	No	Yes	Discard in household trash	Yes	Discard in household trash
21	18-27	Married	Secondary	unemployed	101-200	Yes	For emergency use	Yes	No	Bedroom cabinet	Yes	Discard in household trash	No	Not applicable	No	No	Yes	Discard in household trash	Yes	Discard in household trash
39	38-47	Married	Intermediate	unemployed	101-200	Yes	For emergency use	No	No	Bedroom cabinet	Yes	Discard in household trash	No	Not applicable	No	No	Yes	Discard in household trash	Yes	Discard in household trash
26	18-27	Married	Secondary	unemployed	101-200	Yes	For emergency use	Yes	No	Bedroom cabinet	Yes	Discard in household trash	No	Not applicable	No	No	Yes	Discard in household trash	Yes	No action (keep at home)
24	18-27	Unmarried	Intermediate	unemployed	101-200	Yes	For emergency use	Yes	No	Refrigerator	Yes	Discard in household trash	No	Not applicable	No	No	Yes	Discard in household trash	Yes	Discard in household trash
25	18-27	Married	Secondary	unemployed	101-200	Yes	For emergency use	Yes	No	Kitchen cabinet	Yes	Discard in household trash	No	Not applicable	Yes	No	No	Not applicable	Yes	Discard in household trash
25	18-27	Married	Secondary	unemployed	101-200	Yes	For emergency use	Yes	No	Bathroom cabinet	No	Not applicable	No	Not applicable	Yes	No	No	Not applicable	Yes	Discard in household trash
20	18-27	Married	No formal education	employed	101-200	Yes	For emergency use	No	No	Bedroom cabinet	Yes	Discard in household trash	No	Not applicable	Yes	No	Yes	Discard in household trash	Yes	Discard in household trash
27	18-27	Married	Intermediate	unemployed	101-200	Yes	For emergency use	Yes	No	Bedroom cabinet	Yes	Discard in household trash	No	Not applicable	No	No	Yes	Discard in household trash	Yes	Discard in household trash
22	18-27	Married	Primary	unemployed	101-200	Yes	For emergency use	No	No	Refrigerator	Yes	Discard in household trash	No	Not applicable	No	No	Yes	Discard in household trash	Yes	Discard in household trash
29	28-37	Married	Secondary	unemployed	101-200	Yes	For emergency use	No	No	Refrigerator	Yes	Discard in household trash	No	Not applicable	No	No	Yes	Discard in household trash	Yes	Discard in household trash
36	28-37	Married	No formal education	unemployed	101-200	Yes	For emergency use	Yes	No	Bedroom cabinet	Yes	Discard in household trash	No	Not applicable	No	No	Yes	Discard in household trash	Yes	Discard in household trash
18	18-27	Married	No formal education	unemployed	301-400	Yes	For emergency use	Yes	No	Medicine box	Yes	Discard in household trash	No	Not applicable	No	No	Yes	Discard in household trash	Yes	Discard in household trash
23	18-27	Married	Primary	unemployed	101-200	Yes	For emergency use	Yes	No	Kitchen cabinet	Yes	Discard in household trash	No	Not applicable	No	No	Yes	Discard in household trash	Yes	No action (keep at home)
28	28-37	Married	No formal education	employed	101-200	Yes	For emergency use	Yes	No	Kitchen cabinet	Yes	Discard in household trash	No	Not applicable	No	Yes	Yes	Discard in household trash	Yes	No action (keep at home)
27	18-27	Married	No formal education	unemployed	101-200	Yes	For emergency use	Yes	No	Bedroom cabinet	Yes	Discard in household trash	No	Not applicable	No	Yes	Yes	Discard in household trash	Yes	Discard in household trash
20	18-27	Married	No formal education	unemployed	101-200	Yes	For emergency use	Yes	No	Refrigerator	Yes	Discard in household trash	No	Not applicable	No	Yes	Yes	Discard in household trash	Yes	Discard in household trash
26	18-27	Married	No formal education	employed	201-300	Yes	For emergency use	Yes	No	Refrigerator	Yes	Discard in household trash	No	Not applicable	Yes	Yes	Yes	Discard in household trash	Yes	Discard in household trash
37	28-37	Married	No formal education	unemployed	201-300	Yes	For emergency use	Yes	No	Kitchen cabinet	Yes	Discard in household trash	No	Not applicable	No	Yes	No	Not applicable	Yes	Discard in household trash
28	28-37	Married	No formal education	unemployed	101-200	Yes	For emergency use	Yes	No	Refrigerator	No	Not applicable	No	Not applicable	No	Yes	Yes	Discard in household trash	Yes	Discard in household trash
27	18-27	Married	No formal education	unemployed	201-300	Yes	For emergency use	Yes	No	Kitchen cabinet	Yes	Discard in household trash	No	Not applicable	Yes	Yes	Yes	Discard in household trash	Yes	Discard in household trash
31	28-37	Unmarried	Secondary	unemployed	101-200	Yes	For emergency use	Yes	No	Refrigerator	No	Not applicable	No	Not applicable	No	Yes	No	Not applicable	No	Not applicable
22	18-27	Married	Primary	unemployed	201-300	Yes	For emergency use	Yes	No	Bedroom cabinet	Yes	Discard in household trash	No	Not applicable	No	Yes	No	Not applicable	No	Not applicable
37	28-37	Married	Secondary	employed	301-400	Yes	For emergency use	Yes	No	Refrigerator	Yes	Discard in household trash	No	Not applicable	No	Yes	Yes	Discard in household trash	Yes	Discard in household trash
31	28-37	Married	No formal education	unemployed	201-300	Yes	For emergency use	No	No	Bedroom cabinet	Yes	Discard in household trash	No	Not applicable	Yes	Yes	Yes	Discard in household trash	Yes	Discard in household trash
20	18-27	Married	Primary	employed	301-400	Yes	For emergency use	Yes	No	Refrigerator	No	Not applicable	No	Not applicable	No	Yes	Yes	Discard in household trash	Yes	Discard in household trash
45	38-47	Married	Intermediate	unemployed	201-300	Yes	For emergency use	No	No	Bedroom cabinet	Yes	Discard in household trash	No	Not applicable	No	Yes	Yes	Discard in household trash	No	Not applicable
35	28-37	Married	No formal education	unemployed	201-300	Yes	For emergency use	Yes	No	Bedroom cabinet	Yes	Discard in household trash	No	Not applicable	No	Yes	Yes	Discard in household trash	Yes	Discard in household trash
23	18-27	Married	No formal education	unemployed	101-200	Yes	For emergency use	Yes	No	Bedroom cabinet	Yes	Discard in household trash	No	Not applicable	No	Yes	Yes	Discard in household trash	Yes	Discard in household trash
27	18-27	Married	Secondary	unemployed	101-200	Yes	For emergency use	Yes	No	Refrigerator	Yes	Discard in household trash	No	Not applicable	No	Yes	Yes	Discard in household trash	Yes	Discard in household trash
19	18-27	Married	Intermediate	unemployed	201-300	Yes	For emergency use	Yes	No	Bedroom cabinet	No	Not applicable	No	Not applicable	Yes	Yes	Yes	Discard in household trash	Yes	Discard in household trash
28	28-37	Married	Primary	unemployed	201-300	Yes	For emergency use	No	No	Bedroom cabinet	Yes	Discard in household trash	No	Not applicable	No	Yes	No	Not applicable	Yes	Discard in household trash
20	18-27	Married	No formal education	unemployed	101-200	Yes	For emergency use	No	No	Refrigerator	No	Not applicable	No	Not applicable	No	Yes	Yes	Discard in household trash	Yes	Discard in household trash
30	28-37	Married	No formal education	unemployed	101-200	Yes	For emergency use	Yes	No	Refrigerator	Yes	Discard in household trash	No	Not applicable	No	Yes	Yes	Discard in household trash	Yes	Discard in household trash
29	28-37	Married	Primary	unemployed	201-300	Yes	For emergency use	Yes	No	Bedroom cabinet	Yes	Discard in household trash	No	Not applicable	No	Yes	Yes	Discard in household trash	Yes	Discard in household trash
26	18-27	Married	Secondary	unemployed	201-300	No	Not applicable	Yes	No	Refrigerator	Yes	Discard in household trash	No	Not applicable	No	Yes	Yes	Discard in household trash	Yes	Discard in household trash
18	18-27	Married	Secondary	unemployed	201-300	Yes	For emergency use	No	No	Bedroom cabinet	No	Not applicable	No	Not applicable	Yes	No	Yes	Discard in household trash	Yes	Discard in household trash
34	28-37	Married	Secondary	employed	101-200	Yes	For emergency use	Yes	No	Refrigerator	Yes	Discard in household trash	No	Not applicable	No	No	Yes	Discard in household trash	Yes	Discard in household trash
19	18-27	Married	Primary	unemployed	101-200	Yes	For emergency use	No	No	Bedroom cabinet	Yes	Discard in household trash	No	Not applicable	No	No	Yes	Discard in household trash	Yes	Discard in household trash
25	18-27	Married	University	unemployed	301-400	Yes	For emergency use	Yes	No	Refrigerator	Yes	Discard in household trash	No	Not applicable	No	No	Yes	Discard in household trash	Yes	Discard in household trash
26	18-27	Married	No formal education	unemployed	201-300	Yes	For emergency use	Yes	No	Bedroom cabinet	Yes	Discard in household trash	No	Not applicable	No	No	Yes	Discard in household trash	Yes	Discard in household trash
36	28-37	Married	No formal education	unemployed	201-300	Yes	For emergency use	Yes	No	Kitchen cabinet	Yes	Discard in household trash	No	Not applicable	Yes	No	Yes	Discard in household trash	Yes	Discard in household trash
30	28-37	Married	No formal education	unemployed	201-300	Yes	For emergency use	Yes	No	Bedroom cabinet	Yes	Discard in household trash	No	Not applicable	Yes	No	Yes	Discard in household trash	Yes	Discard in household trash
23	18-27	Married	No formal education	unemployed	201-300	Yes	For emergency use	No	No	Bedroom cabinet	Yes	Discard in household trash	No	Not applicable	Yes	No	Yes	Discard in household trash	Yes	Discard in household trash
25	18-27	Married	Intermediate	unemployed	201-300	Yes	For emergency use	No	No	Bedroom cabinet	Yes	Discard in household trash	No	Not applicable	Yes	No	Yes	Discard in household trash	Yes	Discard in household trash
28	28-37	Married	No formal education	unemployed	201-300	Yes	For emergency use	No	No	Kitchen cabinet	Yes	Discard in household trash	No	Not applicable	No	No	No	Not applicable	Yes	Discard in household trash
27	18-27	Married	Primary	unemployed	101-200	Yes	For emergency use	No	No	Refrigerator	No	Not applicable	No	Not applicable	No	No	Yes	Discard in household trash	Yes	Discard in household trash
19	18-27	Married	No formal education	unemployed	301-400	Yes	For emergency use	No	No	Bedroom cabinet	Yes	Discard in household trash	No	Not applicable	No	No	Yes	Discard in household trash	Yes	Discard in household trash
20	18-27	Married	University	unemployed	101-200	Yes	For emergency use	Yes	No	Refrigerator	Yes	Discard in household trash	No	Not applicable	No	No	Yes	Discard in household trash	Yes	Discard in household trash
19	18-27	Married	University	employed	301-400	Yes	For emergency use	Yes	No	Refrigerator	Yes	Discard in household trash	No	Not applicable	No	No	Yes	Discard in household trash	Yes	Discard in household trash
28	18-27	Married	Intermediate	unemployed	101-200	Yes	For emergency use	No	No	Bedroom cabinet	No	Not applicable	No	Not applicable	No	No	Yes	Discard in household trash	Yes	Discard in household trash
31	28-37	Married	University	unemployed	101-200	Yes	For emergency use	Yes	No	Refrigerator	Yes	Discard in household trash	No	Not applicable	No	No	Yes	Discard in household trash	Yes	Discard in household trash
21	18-27	Married	No formal education	unemployed	301-400	Yes	For emergency use	No	No	Bedroom cabinet	Yes	Discard in household trash	No	Not applicable	No	No	Yes	Discard in household trash	Yes	Discard in household trash
20	18-27	Married	Secondary	unemployed	201-300	Yes	For emergency use	Yes	No	Kitchen cabinet	Yes	Discard in household trash	No	Not applicable	No	No	Yes	Discard in household trash	Yes	Discard in household trash
28	28-37	Married	Primary	employed	301-400	Yes	For emergency use	Yes	No	Bedroom cabinet	Yes	Discard in household trash	No	Not applicable	No	No	Yes	Discard in household trash	Yes	Discard in household trash
35	28-37	Married	University	employed	101-200	Yes	For emergency use	Yes	No	Refrigerator	Yes	Discard in household trash	No	Not applicable	No	No	Yes	Discard in household trash	Yes	Discard in household trash
23	18-27	Married	University	employed	301-400	Yes	For emergency use	Yes	No	Medicine box	Yes	Discard in household trash	No	Not applicable	No	No	Yes	Discard in household trash	Yes	Discard in household trash
26	18-27	Married	Secondary	unemployed	101-200	Yes	For emergency use	Yes	No	Refrigerator	Yes	Discard in household trash	No	Not applicable	No	No	Yes	Discard in household trash	Yes	Discard in household trash
20	18-27	Married	University	employed	301-400	Yes	For emergency use	Yes	No	Bedroom cabinet	Yes	Discard in household trash	No	Not applicable	No	No	Yes	Discard in household trash	Yes	Discard in household trash
22	18-27	Married	No formal education	unemployed	301-400	Yes	For emergency use	No	No	Bedroom cabinet	No	Not applicable	No	Not applicable	Yes	No	Yes	Discard in household trash	Yes	Discard in household trash
34	28-37	Married	University	employed	101-200	Yes	For emergency use	Yes	No	Refrigerator	Yes	Discard in household trash	No	Not applicable	No	No	Yes	Discard in household trash	Yes	Discard in household trash
19	18-27	Married	Secondary	unemployed	101-200	No	Not applicable	Yes	No	Medicine box	Yes	Discard in household trash	No	Not applicable	No	No	Yes	Discard in household trash	Yes	Discard in household trash
21	18-27	Unmarried	University	employed	301-400	Yes	Share with friends or family members	Yes	No	Refrigerator	Yes	Discard in household trash	No	Not applicable	No	No	Yes	Discard in household trash	Yes	Discard in household trash
24	18-27	Unmarried	Primary	unemployed	101-200	Yes	For emergency use	Yes	No	Bedroom cabinet	Yes	Discard in household trash	No	Not applicable	No	No	Yes	Discard in household trash	Yes	Discard in household trash
21	18-27	Married	University	employed	301-400	Yes	For emergency use	Yes	No	Refrigerator	Yes	Discard in household trash	No	Not applicable	No	No	Yes	Discard in household trash	Yes	Discard in household trash
24	18-27	Married	No formal education	unemployed	301-400	Yes	For emergency use	Yes	No	Bedroom cabinet	No	Not applicable	No	Not applicable	Yes	No	Yes	Discard in household trash	Yes	Discard in household trash
34	28-37	Married	No formal education	unemployed	301-400	Yes	For emergency use	No	No	Medicine box	No	Not applicable	No	Not applicable	Yes	No	Yes	Discard in household trash	Yes	Flush in toilet or sink
37	28-37	Married	Intermediate	unemployed	101-200	Yes	For emergency use	Yes	No	Bedroom cabinet	Yes	Discard in household trash	No	Not applicable	No	No	Yes	Discard in household trash	Yes	Discard in household trash
27	18-27	Married	Intermediate	unemployed	301-400	Yes	Share with friends or family members	No	No	Bathroom cabinet	Yes	Discard in household trash	No	Not applicable	No	No	Yes	Discard in household trash	Yes	Discard in household trash
22	18-27	Married	No formal education	unemployed	301-400	Yes	For emergency use	Yes	No	Bedroom cabinet	No	Not applicable	No	Not applicable	Yes	No	Yes	Discard in household trash	Yes	Flush in toilet or sink
28	28-37	Married	No formal education	unemployed	301-400	Yes	Share with friends or family members	No	No	Kitchen cabinet	Yes	Discard in household trash	No	Not applicable	No	No	Yes	Discard in household trash	Yes	Discard in household trash
29	28-37	Unmarried	University	employed	101-200	Yes	For emergency use	No	No	Medicine box	Yes	Discard in household trash	No	Not applicable	No	No	No	Not applicable	No	Not applicable
34	28-37	Married	No formal education	unemployed	301-400	Yes	For emergency use	Yes	No	Bathroom cabinet	Yes	Discard in household trash	No	Not applicable	Yes	No	No	Not applicable	No	Not applicable
22	18-27	Married	Secondary	employed	101-200	No	Not applicable	Yes	No	Bathroom cabinet	Yes	Discard in household trash	No	Not applicable	No	No	Yes	Discard in household trash	Yes	Discard in household trash
23	18-27	Married	University	employed	101-200	Yes	For emergency use	No	No	Bathroom cabinet	Yes	Discard in household trash	No	Not applicable	No	No	Yes	Discard in household trash	Yes	Discard in household trash
18	18-27	Married	No formal education	unemployed	201-300	Yes	For emergency use	No	No	Bedroom cabinet	Yes	Discard in household trash	No	Not applicable	No	No	Yes	Discard in household trash	Yes	Discard in household trash
28	28-37	Married	No formal education	unemployed	101-200	Yes	For emergency use	Yes	No	Kitchen cabinet	Yes	Discard in household trash	No	Not applicable	Yes	No	No	Not applicable	Yes	Discard in household trash
40	38-47	Married	Intermediate	employed	101-200	Yes	For emergency use	No	No	Bedroom cabinet	Yes	Discard in household trash	No	Not applicable	Yes	No	No	Not applicable	No	Not applicable
32	28-37	Married	No formal education	employed	201-300	Yes	For emergency use	No	No	Bedroom cabinet	No	Not applicable	No	Not applicable	Yes	No	No	Not applicable	No	Not applicable
28	28-37	Married	No formal education	unemployed	201-300	Yes	For emergency use	Yes	No	Bedroom cabinet	Yes	Discard in household trash	No	Not applicable	No	No	Yes	Discard in household trash	Yes	Discard in household trash
22	18-27	Married	No formal education	unemployed	201-300	Yes	For emergency use	No	No	Refrigerator	No	Not applicable	No	Not applicable	Yes	No	No	Not applicable	No	Not applicable
18	18-27	Married	No formal education	employed	101-200	Yes	For emergency use	Yes	No	Bedroom cabinet	Yes	Discard in household trash	No	Not applicable	No	No	No	Not applicable	Yes	Discard in household trash
29	28-37	Married	No formal education	unemployed	201-300	Yes	For emergency use	Yes	No	Bedroom cabinet	Yes	Discard in household trash	No	Not applicable	No	No	Yes	Discard in household trash	Yes	Discard in household trash
23	18-27	Married	No formal education	unemployed	201-300	Yes	For emergency use	No	No	Bedroom cabinet	Yes	Discard in household trash	No	Not applicable	No	No	Yes	Discard in household trash	Yes	Discard in household trash
22	18-27	Married	Primary	unemployed	201-300	Yes	For emergency use	No	No	Bedroom cabinet	Yes	Discard in household trash	No	Not applicable	No	No	No	Not applicable	Yes	Discard in household trash
19	18-27	Married	Intermediate	unemployed	201-300	Yes	For emergency use	No	No	Bedroom cabinet	Yes	Discard in household trash	No	Not applicable	No	No	No	Not applicable	No	Not applicable
18	18-27	Unmarried	Primary	unemployed	201-300	Yes	For emergency use	No	No	Bedroom cabinet	Yes	Discard in household trash	No	Not applicable	No	No	No	Not applicable	Yes	No action (keep at home)
30	28-37	Married	No formal education	unemployed	201-300	Yes	For emergency use	No	No	Bedroom cabinet	No	Not applicable	No	Not applicable	No	No	No	Not applicable	Yes	Discard in household trash
26	18-27	Married	No formal education	unemployed	201-300	Yes	For emergency use	No	No	Bedroom cabinet	Yes	Discard in household trash	No	Not applicable	No	No	Yes	Discard in household trash	Yes	Discard in household trash
50	> 47	Married	No formal education	unemployed	201-300	Yes	For emergency use	No	No	Kitchen cabinet	No	Not applicable	No	Not applicable	No	No	No	Not applicable	Yes	Discard in household trash
26	18-27	Married	No formal education	unemployed	201-300	Yes	For emergency use	No	No	Bedroom cabinet	No	Not applicable	No	Not applicable	No	No	No	Not applicable	Yes	Discard in household trash
23	28-37	Married	No formal education	unemployed	201-300	Yes	For emergency use	Yes	No	Bedroom cabinet	Yes	Discard in household trash	No	Not applicable	No	No	Yes	Discard in household trash	Yes	Discard in household trash
21	18-27	Married	No formal education	unemployed	201-300	Yes	For emergency use	No	No	Bedroom cabinet	Yes	Discard in household trash	No	Not applicable	Yes	No	Yes	Discard in household trash	Yes	Discard in household trash
29	28-37	Married	No formal education	unemployed	201-300	Yes	For emergency use	No	No	Bedroom cabinet	Yes	Discard in household trash	No	Not applicable	Yes	No	No	Not applicable	Yes	Discard in household trash
18	18-27	Unmarried	No formal education	unemployed	201-300	Yes	For emergency use	Yes	No	Medicine box	Yes	Discard in household trash	No	Not applicable	Yes	No	Yes	Discard in household trash	Yes	Discard in household trash
27	18-27	Married	No formal education	unemployed	301-400	Yes	For emergency use	No	No	Bedroom cabinet	Yes	Discard in household trash	No	Not applicable	No	No	No	Not applicable	Yes	Discard in household trash
28	28-37	Married	No formal education	unemployed	201-300	Yes	For emergency use	No	No	Bedroom cabinet	Yes	Discard in household trash	No	Not applicable	No	No	No	Not applicable	Yes	Discard in household trash
22	18-27	Married	No formal education	unemployed	201-300	Yes	For emergency use	No	No	Bathroom cabinet	Yes	Discard in household trash	No	Not applicable	No	No	Yes	Discard in household trash	Yes	No action (keep at home)
25	18-27	Married	No formal education	unemployed	201-300	Yes	For emergency use	No	No	Bedroom cabinet	Yes	Discard in household trash	No	Not applicable	No	No	No	Not applicable	No	Not applicable
31	28-37	Married	Intermediate	unemployed	201-300	Yes	For emergency use	No	No	Medicine box	Yes	Discard in household trash	No	Not applicable	No	No	No	Not applicable	Yes	Discard in household trash
34	28-37	Unmarried	Intermediate	unemployed	201-300	Yes	For emergency use	No	No	Bedroom cabinet	Yes	Discard in household trash	No	Not applicable	No	No	No	Not applicable	Yes	Discard in household trash
19	18-27	Married	No formal education	employed	201-300	Yes	For emergency use	No	No	Bedroom cabinet	Yes	Discard in household trash	No	Not applicable	No	No	Yes	Discard in household trash	Yes	Discard in household trash
40	38-47	Married	No formal education	unemployed	201-300	Yes	For emergency use	No	No	Refrigerator	Yes	Discard in household trash	No	Not applicable	No	No	Yes	Discard in household trash	Yes	Discard in household trash
21	18-27	Married	No formal education	unemployed	201-300	Yes	Share with friends or family members	Yes	No	Bedroom cabinet	Yes	Discard in household trash	No	Not applicable	No	No	Yes	Discard in household trash	Yes	Discard in household trash
23	18-27	Unmarried	Primary	unemployed	201-300	Yes	For emergency use	No	No	Bedroom cabinet	Yes	Discard in household trash	No	Not applicable	No	No	No	Not applicable	Yes	Discard in household trash
19	18-27	Married	No formal education	unemployed	201-300	Yes	For emergency use	No	No	Bedroom cabinet	No	Not applicable	No	Not applicable	No	No	Yes	Discard in household trash	Yes	Discard in household trash
29	28-37	Married	No formal education	unemployed	201-300	Yes	For emergency use	No	No	Refrigerator	No	Not applicable	No	Not applicable	No	No	Yes	Discard in household trash	Yes	Discard in household trash
26	18-27	Married	No formal education	unemployed	201-300	Yes	For emergency use	No	No	Bedroom cabinet	No	Not applicable	No	Not applicable	No	No	Yes	Discard in household trash	Yes	Discard in household trash
34	28-37	Married	No formal education	unemployed	201-300	Yes	For emergency use	No	No	Bedroom cabinet	No	Not applicable	No	Not applicable	No	No	Yes	Discard in household trash	Yes	Discard in household trash
35	28-37	Married	No formal education	employed	201-300	Yes	For emergency use	No	No	Bedroom cabinet	No	Not applicable	No	Not applicable	Yes	No	Yes	Discard in household trash	Yes	Discard in household trash
18	18-27	Married	No formal education	unemployed	201-300	Yes	For emergency use	No	No	Bedroom cabinet	No	Not applicable	No	Not applicable	Yes	No	Yes	Discard in household trash	Yes	Discard in household trash
45	38-47	Married	Primary	unemployed	201-300	Yes	For emergency use	No	No	Bathroom cabinet	Yes	Discard in household trash	No	Not applicable	Yes	No	No	Not applicable	Yes	Discard in household trash
22	18-27	Married	Primary	unemployed	201-300	Yes	For emergency use	No	No	Bedroom cabinet	No	Not applicable	No	Not applicable	Yes	No	Yes	Discard in household trash	Yes	Discard in household trash
42	38-47	Married	Intermediate	unemployed	201-300	Yes	For emergency use	Yes	No	Bedroom cabinet	No	Not applicable	No	Not applicable	Yes	No	Yes	Discard in household trash	Yes	Discard in household trash
33	28-37	Married	No formal education	unemployed	201-300	Yes	For emergency use	No	No	Bedroom cabinet	Yes	Discard in household trash	No	Not applicable	Yes	No	Yes	Discard in household trash	Yes	Discard in household trash
30	28-37	Married	No formal education	unemployed	201-300	Yes	For emergency use	No	No	Bedroom cabinet	No	Not applicable	No	Not applicable	Yes	No	Yes	Discard in household trash	Yes	Discard in household trash
34	28-37	Married	No formal education	unemployed	201-300	Yes	For emergency use	Yes	No	Bedroom cabinet	No	Not applicable	No	Not applicable	Yes	No	Yes	Discard in household trash	Yes	Discard in household trash
37	28-37	Married	No formal education	unemployed	201-300	Yes	For emergency use	No	No	Bedroom cabinet	Yes	Discard in household trash	No	Not applicable	Yes	No	Yes	Discard in household trash	Yes	Discard in household trash
30	28-37	Married	No formal education	unemployed	201-300	Yes	Share with friends or family members	No	No	Kitchen cabinet	Yes	Discard in household trash	No	Not applicable	Yes	No	Yes	Discard in household trash	Yes	Discard in household trash
33	28-37	Married	No formal education	unemployed	201-300	Yes	Share with friends or family members	Yes	No	Bedroom cabinet	Yes	Discard in household trash	No	Not applicable	No	No	Yes	Discard in household trash	Yes	Discard in household trash
19	18-27	Married	No formal education	unemployed	201-300	Yes	For emergency use	Yes	No	Bedroom cabinet	Yes	Discard in household trash	No	Not applicable	Yes	No	Yes	Discard in household trash	Yes	Discard in household trash
29	28-37	Married	No formal education	unemployed	201-300	Yes	For emergency use	No	No	Bedroom cabinet	No	Not applicable	No	Not applicable	Yes	No	Yes	Discard in household trash	Yes	Discard in household trash
25	18-27	Unmarried	No formal education	unemployed	201-300	Yes	For emergency use	Yes	No	Bedroom cabinet	No	Not applicable	No	Not applicable	Yes	No	Yes	Discard in household trash	Yes	Discard in household trash
23	18-27	Married	No formal education	unemployed	201-300	Yes	For emergency use	No	No	Bedroom cabinet	No	Not applicable	No	Not applicable	Yes	No	Yes	Discard in household trash	Yes	Discard in household trash
34	28-37	Married	No formal education	unemployed	201-300	Yes	For emergency use	No	No	Bedroom cabinet	No	Not applicable	No	Not applicable	Yes	No	Yes	Discard in household trash	Yes	Discard in household trash
28	28-37	Married	No formal education	unemployed	201-300	Yes	Share with friends or family members	No	No	Refrigerator	No	Not applicable	No	Not applicable	Yes	No	Yes	Discard in household trash	Yes	Discard in household trash
32	28-37	Unmarried	No formal education	unemployed	201-300	Yes	For emergency use	No	No	Refrigerator	No	Not applicable	No	Not applicable	Yes	No	Yes	Discard in household trash	Yes	Discard in household trash
35	28-37	Married	No formal education	unemployed	201-300	Yes	For emergency use	No	No	Bedroom cabinet	No	Not applicable	No	Not applicable	Yes	No	Yes	Discard in household trash	Yes	Discard in household trash
45	38-47	Married	Primary	unemployed	201-300	Yes	For emergency use	No	No	Bathroom cabinet	Yes	Discard in household trash	No	Not applicable	Yes	No	Yes	Discard in household trash	Yes	Discard in household trash
30	28-37	Married	No formal education	unemployed	201-300	Yes	For emergency use	No	No	Bathroom cabinet	Yes	Discard in household trash	No	Not applicable	Yes	No	No	Not applicable	Yes	No action (keep at home)
21	18-27	Married	No formal education	unemployed	201-300	Yes	For emergency use	Yes	No	Medicine box	No	Not applicable	No	Not applicable	Yes	No	Yes	Discard in household trash	Yes	Discard in household trash
27	18-27	Married	Primary	unemployed	201-300	Yes	Share with friends or family members	No	No	Kitchen cabinet	Yes	Discard in household trash	No	Not applicable	No	No	Yes	Discard in household trash	Yes	Discard in household trash
20	18-27	Unmarried	No formal education	unemployed	201-300	Yes	For emergency use	No	No	Medicine box	No	Not applicable	No	Not applicable	Yes	No	Yes	Discard in household trash	Yes	Discard in household trash
22	18-27	Married	No formal education	unemployed	201-300	Yes	For emergency use	No	No	Medicine box	No	Not applicable	No	Not applicable	Yes	No	Yes	Discard in household trash	Yes	Discard in household trash
33	28-37	Unmarried	Intermediate	employed	201-300	Yes	Share with friends or family members	No	No	Bedroom cabinet	No	Not applicable	No	Not applicable	Yes	No	No	Not applicable	Yes	Discard in household trash
33	18-27	Married	No formal education	unemployed	201-300	Yes	For emergency use	Yes	No	Refrigerator	No	Not applicable	No	Not applicable	Yes	No	Yes	Discard in household trash	Yes	Discard in household trash
27	18-27	Unmarried	No formal education	unemployed	201-300	Yes	Share with friends or family members	Yes	No	Bedroom cabinet	Yes	Discard in household trash	No	Not applicable	Yes	No	Yes	Discard in household trash	Yes	Discard in household trash
25	18-27	Married	No formal education	unemployed	201-300	Yes	For emergency use	No	No	Medicine box	No	Not applicable	No	Not applicable	Yes	No	No	Not applicable	No	Not applicable
43	38-47	Married	Secondary	unemployed	101-200	No	Not applicable	Yes	No	Bedroom cabinet	Yes	Discard in household trash	No	Not applicable	Yes	No	Yes	Discard in household trash	No	Not applicable
21	18-27	Married	Intermediate	unemployed	301-400	Yes	For emergency use	Yes	No	Medicine box	No	Not applicable	No	Not applicable	Yes	No	Yes	Discard in household trash	Yes	Discard in household trash
28	28-37	Married	No formal education	unemployed	101-200	Yes	For emergency use	Yes	No	Bedroom cabinet	Yes	Discard in household trash	No	Not applicable	Yes	No	Yes	Discard in household trash	Yes	Discard in household trash
19	18-27	Married	No formal education	unemployed	201-300	Yes	For emergency use	No	No	Bedroom cabinet	Yes	Discard in household trash	No	Not applicable	Yes	No	Yes	Discard in household trash	Yes	Discard in household trash
23	18-27	Married	No formal education	unemployed	201-300	Yes	For emergency use	Yes	No	Medicine box	Yes	Discard in household trash	No	Not applicable	Yes	No	Yes	Discard in household trash	Yes	Discard in household trash
29	28-37	Unmarried	No formal education	unemployed	201-300	Yes	For emergency use	No	No	Bedroom cabinet	Yes	Discard in household trash	No	Not applicable	Yes	No	Yes	Discard in household trash	Yes	Discard in household trash
33	28-37	Married	Secondary	unemployed	201-300	No	Not applicable	No	No	Medicine box	Yes	Discard in household trash	No	Not applicable	Yes	No	No	Not applicable	Yes	Discard in household trash
28	28-37	Married	No formal education	unemployed	201-300	Yes	For emergency use	No	No	Bedroom cabinet	No	Not applicable	No	Not applicable	Yes	No	No	Not applicable	No	Not applicable
19	18-27	Married	No formal education	employed	201-300	Yes	For emergency use	No	No	Refrigerator	Yes	Discard in household trash	No	Not applicable	No	No	No	Not applicable	Yes	Discard in household trash
22	18-27	Married	No formal education	unemployed	201-300	Yes	For emergency use	No	No	Bedroom cabinet	Yes	Discard in household trash	No	Not applicable	Yes	No	Yes	Discard in household trash	Yes	Discard in household trash
38	38-47	Married	No formal education	unemployed	201-300	Yes	For emergency use	Yes	No	Refrigerator	Yes	Discard in household trash	No	Not applicable	Yes	No	Yes	Discard in household trash	Yes	Discard in household trash
24	18-27	Married	No formal education	unemployed	201-300	Yes	For emergency use	No	No	Bedroom cabinet	No	Not applicable	No	Not applicable	Yes	No	Yes	Discard in household trash	Yes	Discard in household trash
23	18-27	Married	No formal education	unemployed	201-300	Yes	For emergency use	No	No	Bedroom cabinet	No	Not applicable	No	Not applicable	Yes	No	Yes	Discard in household trash	Yes	Discard in household trash
22	18-27	Married	No formal education	unemployed	201-300	Yes	For emergency use	No	No	Bedroom cabinet	No	Not applicable	No	Not applicable	Yes	No	Yes	Discard in household trash	Yes	Discard in household trash
33	28-37	Unmarried	No formal education	unemployed	201-300	Yes	For emergency use	Yes	No	Bedroom cabinet	No	Not applicable	No	Not applicable	Yes	No	Yes	Discard in household trash	Yes	Discard in household trash
24	18-27	Married	No formal education	unemployed	201-300	Yes	For emergency use	No	No	Bedroom cabinet	Yes	Discard in household trash	No	Not applicable	Yes	No	Yes	Discard in household trash	Yes	Discard in household trash
46	38-47	Married	No formal education	unemployed	101-200	Yes	For emergency use	No	No	Bedroom cabinet	No	Not applicable	No	Not applicable	Yes	No	Yes	Discard in household trash	Yes	Discard in household trash
33	28-37	Married	No formal education	employed	101-200	Yes	For emergency use	No	No	Bedroom cabinet	No	Not applicable	No	Not applicable	Yes	No	Yes	Discard in household trash	Yes	Discard in household trash
33	28-37	Married	No formal education	employed	201-300	Yes	For emergency use	No	No	Bedroom cabinet	No	Not applicable	No	Not applicable	Yes	No	Yes	Discard in household trash	Yes	Discard in household trash
35	28-37	Married	Intermediate	employed	101-200	Yes	For emergency use	No	No	Bedroom cabinet	No	Not applicable	No	Not applicable	Yes	No	Yes	Discard in household trash	Yes	Discard in household trash
24	18-27	Unmarried	No formal education	unemployed	101-200	Yes	For emergency use	No	No	Bedroom cabinet	No	Not applicable	No	Not applicable	Yes	No	Yes	Discard in household trash	Yes	Discard in household trash
33	28-37	Married	No formal education	unemployed	101-200	Yes	For emergency use	No	No	Bedroom cabinet	No	Not applicable	No	Not applicable	Yes	No	Yes	Discard in household trash	Yes	Discard in household trash
19	18-27	Unmarried	No formal education	unemployed	101-200	Yes	For emergency use	Yes	No	Bedroom cabinet	No	Not applicable	No	Not applicable	Yes	No	Yes	Discard in household trash	Yes	Discard in household trash
26	18-27	Unmarried	No formal education	unemployed	101-200	Yes	For emergency use	No	No	Bedroom cabinet	No	Not applicable	No	Not applicable	Yes	No	Yes	Discard in household trash	Yes	Discard in household trash
31	28-37	Married	Primary	unemployed	201-300	Yes	For emergency use	Yes	No	Bedroom cabinet	Yes	Discard in household trash	No	Not applicable	Yes	No	No	Not applicable	Yes	Discard in household trash
35	28-37	Married	No formal education	unemployed	201-300	Yes	Share with friends or family members	No	No	Bedroom cabinet	Yes	Discard in household trash	No	Not applicable	Yes	No	Yes	Discard in household trash	Yes	Discard in household trash
33	28-37	Married	No formal education	unemployed	201-300	Yes	For emergency use	No	No	Bedroom cabinet	No	Not applicable	No	Not applicable	Yes	No	Yes	Discard in household trash	Yes	Discard in household trash
38	38-47	Married	Primary	employed	101-200	Yes	For emergency use	No	No	Bedroom cabinet	No	Not applicable	No	Not applicable	Yes	No	Yes	Discard in household trash	Yes	Discard in household trash
29	28-37	Unmarried	No formal education	unemployed	201-300	Yes	For emergency use	No	No	Refrigerator	Yes	Discard in household trash	No	Not applicable	Yes	No	Yes	Discard in household trash	Yes	Discard in household trash
27	18-27	Married	No formal education	unemployed	101-200	Yes	For emergency use	No	No	Bedroom cabinet	No	Not applicable	No	Not applicable	Yes	No	Yes	Discard in household trash	Yes	Discard in household trash
33	28-37	Married	No formal education	unemployed	201-300	Yes	For emergency use	No	No	Medicine box	No	Not applicable	No	Not applicable	Yes	No	Yes	Discard in household trash	Yes	Discard in household trash
36	28-37	Married	No formal education	unemployed	201-300	Yes	Share with friends or family members	Yes	No	Medicine box	Yes	Discard in household trash	No	Not applicable	Yes	No	No	Not applicable	Yes	Discard in household trash
25	18-27	Married	Intermediate	unemployed	101-200	Yes	For emergency use	No	No	Bedroom cabinet	No	Not applicable	No	Not applicable	Yes	No	Yes	Discard in household trash	Yes	Discard in household trash
27	18-27	Unmarried	No formal education	unemployed	101-200	Yes	For emergency use	No	No	Bedroom cabinet	No	Not applicable	No	Not applicable	Yes	No	Yes	Discard in household trash	Yes	Discard in household trash
28	28-37	Married	University	unemployed	>400	Yes	For emergency use	No	No	Bedroom cabinet	No	Not applicable	No	Not applicable	Yes	No	Yes	Discard in household trash	Yes	Discard in household trash
34	28-37	Married	No formal education	unemployed	101-200	Yes	For emergency use	Yes	No	Bedroom cabinet	No	Not applicable	No	Not applicable	Yes	No	Yes	Discard in household trash	Yes	Discard in household trash
31	28-37	Married	No formal education	unemployed	201-300	Yes	For emergency use	No	No	Medicine box	Yes	Discard in household trash	No	Not applicable	Yes	No	Yes	Discard in household trash	Yes	Discard in household trash
33	28-37	Married	University	unemployed	>400	Yes	For emergency use	No	No	Bedroom cabinet	No	Not applicable	No	Not applicable	Yes	No	Yes	Discard in household trash	Yes	Discard in household trash
27	18-27	Married	Intermediate	employed	101-200	Yes	For emergency use	Yes	No	Bedroom cabinet	No	Not applicable	No	Not applicable	Yes	No	Yes	Discard in household trash	Yes	Discard in household trash
19	18-27	Married	Intermediate	unemployed	101-200	Yes	For emergency use	No	No	Bedroom cabinet	No	Not applicable	No	Not applicable	Yes	No	Yes	Discard in household trash	Yes	Discard in household trash
23	18-27	Married	No formal education	unemployed	201-300	Yes	For emergency use	Yes	No	Medicine box	Yes	Discard in household trash	No	Not applicable	Yes	No	Yes	Discard in household trash	Yes	Discard in household trash
35	28-37	Married	No formal education	unemployed	201-300	Yes	For emergency use	Yes	No	Bedroom cabinet	Yes	Discard in household trash	No	Not applicable	Yes	No	Yes	Discard in household trash	Yes	Discard in household trash
27	18-27	Married	University	unemployed	>400	No	Not applicable	Yes	No	Bathroom cabinet	Yes	Discard in household trash	No	Not applicable	Yes	No	Yes	Discard in household trash	Yes	Discard in household trash
22	18-27	Married	No formal education	unemployed	101-200	Yes	For emergency use	Yes	No	Kitchen cabinet	Yes	Discard in household trash	No	Not applicable	Yes	No	Yes	Discard in household trash	Yes	Discard in household trash
22	18-27	Married	University	unemployed	>400	No	Not applicable	No	No	Bedroom cabinet	Yes	Discard in household trash	No	Not applicable	Yes	No	Yes	Discard in household trash	Yes	Discard in household trash
18	18-27	Married	University	employed	>400	No	Not applicable	No	No	Bedroom cabinet	Yes	Discard in household trash	No	Not applicable	Yes	No	Yes	Discard in household trash	Yes	Discard in household trash
25	18-27	Married	University	unemployed	301-400	No	Not applicable	No	No	Bedroom cabinet	Yes	Discard in household trash	No	Not applicable	Yes	No	Yes	Discard in household trash	Yes	Discard in household trash
25	18-27	Unmarried	Intermediate	employed	301-400	Yes	Share with friends or family members	No	No	Bedroom cabinet	Yes	Discard in household trash	No	Not applicable	Yes	No	Yes	Discard in household trash	Yes	Discard in household trash
29	28-37	Married	No formal education	unemployed	201-300	Yes	For emergency use	No	No	Refrigerator	Yes	Discard in household trash	No	Not applicable	Yes	No	Yes	Discard in household trash	Yes	Discard in household trash
27	18-27	Unmarried	Primary	employed	101-200	Yes	For emergency use	No	No	Bedroom cabinet	No	Not applicable	No	Not applicable	Yes	No	Yes	Discard in household trash	Yes	Discard in household trash
33	28-37	Unmarried	No formal education	employed	201-300	Yes	For emergency use	No	No	Medicine box	No	Not applicable	No	Not applicable	Yes	No	Yes	Discard in household trash	Yes	Discard in household trash
36	28-37	Married	No formal education	unemployed	201-300	Yes	Share with friends or family members	Yes	No	Medicine box	Yes	Discard in household trash	No	Not applicable	Yes	No	No	Not applicable	Yes	Discard in household trash
25	18-27	Married	Intermediate	unemployed	101-200	Yes	For emergency use	No	No	Bedroom cabinet	No	Not applicable	No	Not applicable	Yes	No	Yes	Discard in household trash	Yes	Discard in household trash
27	18-27	Married	Primary	employed	101-200	Yes	For emergency use	No	No	Bedroom cabinet	No	Not applicable	No	Not applicable	Yes	No	Yes	Discard in household trash	Yes	Discard in household trash
28	28-37	Married	University	unemployed	>400	No	Not applicable	No	No	Bedroom cabinet	No	Not applicable	No	Not applicable	Yes	No	Yes	Discard in household trash	Yes	Discard in household trash
34	28-37	Married	No formal education	unemployed	101-200	Yes	For emergency use	Yes	No	Bedroom cabinet	No	Not applicable	No	Not applicable	Yes	No	Yes	Discard in household trash	Yes	Discard in household trash
31	28-37	Unmarried	Primary	employed	201-300	Yes	For emergency use	No	No	Medicine box	Yes	Discard in household trash	No	Not applicable	Yes	No	Yes	Discard in household trash	Yes	Discard in household trash
33	28-37	Married	University	unemployed	>400	No	Not applicable	No	No	Bedroom cabinet	No	Not applicable	No	Not applicable	Yes	No	Yes	Discard in household trash	Yes	Discard in household trash
27	18-27	Married	No formal education	unemployed	101-200	Yes	For emergency use	Yes	No	Bedroom cabinet	No	Not applicable	No	Not applicable	Yes	No	Yes	Discard in household trash	Yes	Discard in household trash
19	18-27	Married	Intermediate	unemployed	101-200	Yes	For emergency use	No	No	Bedroom cabinet	No	Not applicable	No	Not applicable	Yes	No	Yes	Discard in household trash	Yes	Discard in household trash
23	18-27	Married	No formal education	unemployed	201-300	Yes	For emergency use	Yes	No	Medicine box	Yes	Discard in household trash	Yes	I do not have time to sort through them	Yes	No	Yes	Discard in household trash	Yes	Discard in household trash
35	28-37	Unmarried	Primary	employed	201-300	Yes	For emergency use	Yes	No	Bedroom cabinet	Yes	Discard in household trash	No	Not applicable	Yes	No	Yes	Discard in household trash	Yes	Discard in household trash
27	18-27	Married	University	unemployed	>400	No	Not applicable	Yes	No	Bathroom cabinet	Yes	Discard in household trash	No	Not applicable	Yes	No	Yes	Discard in household trash	Yes	Discard in household trash
22	18-27	Unmarried	No formal education	employed	101-200	Yes	For emergency use	Yes	No	Kitchen cabinet	Yes	Discard in household trash	No	Not applicable	Yes	No	Yes	Discard in household trash	Yes	Discard in household trash
22	18-27	Married	University	unemployed	>400	No	Not applicable	No	No	Bedroom cabinet	Yes	Discard in household trash	No	Not applicable	Yes	No	Yes	Discard in household trash	Yes	Discard in household trash
